# Supplementary material for: Promoting the Differentiation of Neural Progenitor Cells into Oligodendrocytes through the Induction of Olig2 Expression: A Transcriptomic Study Using RNA-seq Analysis
Source: Cells. 2023 Apr 26;12(9):1252. doi: 10.3390/cells12091252 (PMC10177465; doi:10.3390/cells12091252)
Supplement: Supplementary file 1 [file cells-12-01252-s001.zip › Supplement Table S1.xlsx]

## Sheet: Table S1
Gene Symbol	Assay ID	Catalog Number	Species
ALDH1L1	Hs00201836_m1	4448892	Human
APC	Hs01568269_m1	4453320	Human
ASCL1	Hs00269932_m1	4453320	Human
CNP	Hs00263981_m1	4448892	Human
DCX	Hs00167057_m1	4453320	Human
GBX2	Hs00230965_m1	4331182	Human
GFAP	Hs00909233_m1	4453320	Human
MAP2	Hs00258900_m1	4453320	Human
NES	Hs04187831_g1	4448892	Human
NEUROD1	Hs01922995_s1	4453320	Human
NEUROG1	Hs01029249_s1	4448892	Human
NFIA	Hs00325656_m1	4448892	Human
NFIB	Hs01029174_m1	4448892	Human
NKX6-1	Hs00232355_m1	4453320	Human
OLIG1	Hs00744293_s1	4448892	Human
OLIG2	Hs00300164_s1	4448892	Human
PAX6	Hs00240871_m1	4453320	Human
PDGFRA	Hs00998018_m1	4453320	Human
S100B	Hs00902901_m1	4448892	Human
SOX2	Hs01053049_s1	4453320	Human
TUBB3	Hs00801390_s1	4453320	Human
