# Supplementary material for: Promoting the Differentiation of Neural Progenitor Cells into Oligodendrocytes through the Induction of Olig2 Expression: A Transcriptomic Study Using RNA-seq Analysis
Source: Cells. 2023 Apr 26;12(9):1252. doi: 10.3390/cells12091252 (PMC10177465; doi:10.3390/cells12091252)
Supplement: Supplementary file 1 [file cells-12-01252-s001.zip › Supplement Table S2.xlsx]

## Sheet: Table S2
Astro 1	Astro 2	Astro 3	Astro 4	Astro 5	Astro 6	Exci IN 1	Exci IN 2	Exci IN 3	Exci IN 4	Exci IN 5	Exci IN 6	Exci IN 7	Inh IN 1	Inh IN 2	Inh IN 3	Inh IN 4	Inh IN 5	Inh IN 6	MN-alpha	MN-gamma	NSC_1	NSC_2	Oligo 1	Oligo 2	Oligo 3	Oligo 4	Oligo 5	Oligo 6	Oligo COP1	Oligo COP2	Oligo MFOL1	Oligo MFOL2	Oligo MOL	Oligo NFOL1	OPC1	OPC2	OPC3	OPC4	OPC5	OPC6	Other neurons
APOE	ABHD3	ABCA1	ABHD3	SPARCL1	ABCA1	A230006K03Rik	ACTG1	ACTL6B	ACTG1	ACTG1	ABRACL	ACTL6B	A230006K03Rik	ARL4D	ACTG1	ABRACL	ACTG1	ACTG1	9530059O14Rik	C8orf34	CCDC80	RARRES2	AFAP1L2	APOD	AATK	APLP1	AATK	APLP1	ABTB2	ABTB2	ADAMTS4	ADAMTS4	ADAMTS4	ARHGEF10	9530059O14Rik	CLDN11	ANKS1B	ANKS1B	ANKRD11	APOD	ACTG1
AQP4	ACOT2	ALDH1L1	ACOT2	SLC1A2	ALDH1L1	ARHGAP6	ANK3	APLP1	ACTL6B	ACTL6B	APLP1	ANK3	ADARB2	ARMCX5-GPRASP2	ACTL6B	ARX	ACTL6B	ACTL6B	AHNAK2	CHAT	CCND2	AAMDC	AMOTL2	ATCAY	AGPAT4	CA2	AMZ1	APOD	AFAP1L2	AFAP1L2	ARHGEF10	ATP10B	APOD	BCAS1	BCAS1	CLDN14	ARL2BP	ARHGAP31	ANKS1B	ARL2BP	ACTL6B
ATP1B2	ACSBG1	ALDOC	ACSBG1	ALDOC	ARAP2	ARPP21	AP3S1	ARHGDIG	ADGRL3	ALCAM	ARPP21	APLP1	CACNA2D3	ARX	ADORA2A	ATP5IF1	AHI1	AHI1	ARHGAP36	CREB5	DLL3	CDC25B	APOD	BIN1	AMZ1	CLDN11	ARHGAP24	CDKN1C	ARHGAP24	ARHGAP24	ATP10B	ATP8B1	ASPA	BFSP2	CD9	CNKSR3	B3GAT2	ARL2BP	ARHGAP31	ARL4A	ANK3
CKB	ALDH1L1	APOE	ALDH1L1	MLC1	ARHGEF26	ASIC2	BASP1	ARPP21	ANK3	ANK3	ATP5IF1	BASP1	CAMTA1	ATAT1	APLP1	ATP6V1E1	AP1S2	ANK3	BCL6	DAB1	DSCAM	DCTN3	ARL4A	CNP	AP2A1	CNP	BCAS1	ELOVL7	ARHGAP31	ARHGAP31	BFSP2	BACE2	ATP10B	CNKSR3	DYNLL2	CNP	BASP1	ARL4A	ARL2BP	ATCAY	AP1S2
MT1G	ALDOC	AQP4	ALDOC	RFX4	ARHGEF40	CACNA2D1	BCL11A	BASP1	ANKRD12	ARPP21	BASP1	BCL11A	CDH18	BPGM	ATAT1	AUTS2	APBB2	APLP1	C8orf34	DLGAP1	DUSP6	DCX	ATCAY	CSPG4	BCAS1	CRYAB	BFSP2	ENPP2	ARSB	BCAS1	CASR	BFSP2	ATP8B1	CREB3L2	ENPP6	CREB5	BEX2	ASCL1	B3GAT2	BCHE	APLP1
A2M	APOE	ARHGEF26	APOE	SLC1A3	ATP1A2	CDH18	BCL11B	BCL11A	APLP1	ATP5IF1	BCL11A	BHLHE22	CELF4	BRWD1	ATP5IF1	BCL11B	APLP1	ATP5IF1	CAMTA1	ESRRB	FOS	LBR	ATP5E	DLL3	BFSP2	DOCK10	BMP4	FA2H	BCAS1	COBLL1	CLDN11	CASR	BACE2	DYNLL2	EPB41L2	ELOVL7	BRINP1	ASRGL1	BRINP1	BEX1	ARPP21
ACOT2	AQP4	ATP1A2	AQP4	AQP4	BCL2	CNTN5	BHLHE22	BEND6	APP	BASP1	BHLHE22	C4orf48	CHRM3	CARHSP1	BASP1	C18orf32	ATP5IF1	BASP1	CHAT	ESRRG	GAD1	NEURL1B	BIN1	EBP	BMP4	ENPP2	CASK	FEZ1	CAMSAP2	CSGALNACT1	CLDN14	CDH19	CDH19	ELOVL7	FYN	FAM107B	BRINP3	B3GAT2	BRINP3	BRINP1	BASP1
ALDOC	ATP1A2	ATP1B2	ATP1A2	ARHGEF26	BMPR1B	CNTNAP2	CACNA2D1	BHLHE22	ARPP21	BCL11A	BZW2	CALB2	CNTN4	CBFA2T3	BCL11A	CARHSP1	BCL11B	BEX2	CHODL	GFRA1	HNRNPA1	NRM	CNP	FA2H	CBLN2	FA2H	CD9	GJB1	CDK14	DACH2	CNKSR3	CLDN11	CLDN11	ENPP6	GPR17	H2afj	C1QL1	BCAN	C1orf21	BRINP3	BCL11A
ATP1A2	ATP1B1	BMPR1B	ATP1B2	CBS	CPE	Cntnap5c	CALM2	CACNA2D1	ATAT1	BCL11B	C4orf48	CALM1	CNTN5	CCDC88A	BCL11B	CCDC88A	C4orf48	C4orf48	CNTNAP2	Gm43122	LINC01158	RPL36A	CSPG4	GPR17	CDK14	FNBP1	CDKN1C	GLTP	COBLL1	ELOVL7	DUSP15	CLDN14	CLDN14	FA2H	ITPR2	KLHL2	C1QL3	BCAS1	C1QL1	C2orf80	BCL11B
CD63	ATP1B2	CLU	BCAN	CPE	DOCK1	CSMD1	CBLN2	CACNB3	ATP5IF1	BHLHE22	CCK	CALM2	CNTNAP2	CD24	BZW2	CD24	CADM1	CALM2	CPNE6	GRIP1	MCM4	SAPCD2	CXADR	GRIA4	CHN2	FTH1	CHN2	GSN	CSGALNACT1	ENPP6	ELOVL7	CNKSR3	DEPDC1B	FAM13C	LIMS2	KNDC1	CACNG4	BRINP3	CACNG4	C8orf46	C11orf87
CD81	BCAN	CPE	BTBD17	CST3	EGFR	DAB1	CD24	CALN1	BASP1	BZW2	CD24	CAMK2B	DAB1	CDK14	CADM1	CDKN1C	CARHSP1	CD200	DAB1	HTR1F	MEF2C	TRIM59	DHCR24	LHFPL3	CLDN11	MAG	CLDN11	HAPLN2	DOCK1	FA2H	ENPP6	CNP	ELOVL7	FRMD4A	MPZL1	MAG	CALY	C1QL1	CCND1	CA10	CA11
CIDEA	BTBD17	DTNA	CA2	EDNRB	FARS2	DPP10	CDK5R1	CALY	BEX2	CALM2	CDK5R1	CCK	DLGAP1	CDK5R1	CCL27	CELF3	CD200	CD24	DYSF	HTR2A	NME1	UCP2	DLL1	LIMA1	CNP	MAG	CNP	KLK6	ENPP2	FYN	FAM107B	ELOVL7	ENPP2	GJC3	NFASC	MBP	CDO1	CA8	CDO1	CCND1	CALB1
CLU	CA2	EDNRB	CBS	EEPD1	GLI2	DPP6	CELF2	CAMK2B	BZW2	CD24	CELF2	CD24	DPP6	CELF3	CCL27	CELF4	CD24	CDK5R1	ELAVL2	ISL1	PDLIM1	AURKA	DLL3	LIMS2	CYFIP2	MAL	CTNNAL1	MAG	ENPP6	GPR17	GJC3	ENPP2	FA2H	ITPR2	OPCML	MOBP	CNTN1	CACNG4	CNTN1	CNPY2	CALN1
CPE	CBS	EZR	CD63	GABRB1	GLI3	EBF1	CELF4	CAMKV	C1orf21	CDH13	CLMP	CDK5R1	DSCAML1	CELF4	CCL27	CHCHD2	CELF4	CELF3	EPB41	KIF26B	RARRES2	AURKB	EBP	LRRN1	DACH2	Malat1	CYFIP2	MAP7	FYN	IGSF9B	ITPR2	FA2H	GAL3ST1	MBP	PPFIBP1	NCKAP5	CSMD3	CCND1	CSPG4	CNTN1	CAMKV
CXXC5	CD63	F3	CD81	GLUL	GLIS3	EBF2	CNR1	CCK	C4orf48	CELF2	CLSTN2	CELF2	ELAVL2	CIRBP	CDK5R1	CHD3	CFL1	CELF4	GFRA1	LGR5	RPL36A	PAX6	EPN2	MARCKSL1	DBNDD2	MAP7	DACH2	MARCKSL1	GALNT10	ITPR2	KIF19	GAL3ST1	GATM	MPZL1	PTPRJ	NFASC	CSPG4	CDK2AP1	CSPG5	COL20A1	CD24
DBI	CD81	FAM189A2	CD9	ID1	GLUD2	EBF3	CNTNAP2	CCL27	CALM2	CHD3	CNIH2	CHL1	ERC2	CITED2	CELF4	CHMP5	CHD3	CFL1	Gm13067	NALF1	SPRY1	NES	FA2H	MYT1	DNM3	MAP7	DNM3	MBP	GPR17	KAZN	KNDC1	GSN	GJC3	MYRF	SIRT2	OPALIN	CSPG5	CDO1	DNM3	COL9A1	CDK5R1
DCLK1	CKB	FAM198B	CKB	LRIG1	GRM3	ERC2	COTL1	CCL27	CD200	CHL1	CNR1	CNIH2	FRMD4A	CRMP1	CELF5	CITED2	CIRBP	CHD3	GNA14	NPAS1	VIM	SOX2	FXYD6	NEU4	DUSP15	MBP	DUSP15	MOB3B	ITGA9	MBP	LPAR1	INSC	GSN	NFASC	SLC44A1	PDE4B	DCAF12L2	CHD7	DSCAM	CXADR	CELF2
EDNRB	CLDN10	FAT3	CLDN10	MMD2	KANK1	Fam19a1	CRMP1	CCL27	CD24	CHST1	CNTN2	CNIH3	FSTL5	DCLK1	CFL1	COX5A	CNIH2	CIRBP	GRID2IP	NPR3	ZEB1	FABP7	GAP43	NME1	DUSP26	MOBP	DUSP26	MOBP	ITPR2	MPZL1	MAG	KIF19	HHIP	PARVB	SOX6	PLEKHA1	DMRTB1	CKB	EDNRB	EPN2	CELF4
EMP2	CLU	FBLN1	CPE	NDRG2	LRIG1	FGF14	DBN1	CD200	CELF2	CLMP	CRMP1	CNTN2	GAD2	DCLK2	CHD3	CRABP2	CPNE5	CNIH2	GRIP1	NRG1		AGT	GPR17	NXPH1	DYNLL1	MOBP	EHD3	MOG	KAZN	NFASC	MBP	KNDC1	INSC	PDCD4	TCF7L2	PLP1	DPYSL3	CNP	EMID1	FIP1L1	CELF5
FABP5	CPE	FGFR3	CSPG5	PEA15	LUZP2	GABRG3	DCX	CD24	CELF4	CNIH2	DAB1	CRMP1	GALNTL6	DCX	CIRBP	CRMP1	CRMP1	CRMP1	HTR2A	PAPPA			GPR37L1	OLIG1	ELOVL7	MOG	ELOVL7	PLP1	LRCH3	PHLDB1	MOB3B	MAG	MAG	PIK3R3	TMEM108	RNF220	DSCAM	CNTN1	ENPP2	GPR17	CNIH2
FBXO2	CSPG5	GABRG1	CST3	TTYH1	MYO6	GALNTL6	DPYSL3	CLMP	CFL1	CNR1	DCX	CTTNBP2	GRIA1	DLX1	CNIH2	CYTH2	DLK1	DCX	ITPR3	PRPH		DBN1	GRIA2	OLIG2	ENPP2	MOG	ENPP2	PRR5L	PHLDB1	PLD1	MOBP	MBP	MAL	PLP1	TMEM163	RRAS2	EPN2	CSPG5	EPN2	GRIA2	CRMP1
FOS	CST3	GJA1	DBI	ACSBG1	NCAN	Gm28928	ELAVL3	CNIH2	CIRBP	CNTN2	DOK5	DCX	GRIK2	DLX2	CRMP1	DBN1	DLX5	DLX5	LCP1	PRUNE2		DMRTA2	GRIA4	OMG	ENPP6	NKAIN2	ENPP6	RNF220	PPFIBP1	PLP1	MYRF	MCAM	MAP7	PLXNB3	TNR	SEMA6A	ERBB4	DDAH1	FXYD6	IL1RAP	DPF1
FXYD6	CXCL14	GLUL	DBX2	AGT	NHSL1	GRIA2	ELAVL4	CNKSR2	CNIH2	COTL1	DPYSL3	DDAH2	GRIP1	DLX5	CSRNP3	DCTN3	DLX6	DLX6	Miat	RBMS3		GATA2	HIPK2	OPCML	EPB41L2	PCDH9	EPB41L2	S100B	PRKCQ	PLXNB3	NFASC	MOBP	MBP	PPFIBP1	TNS3	SH3GL3	FXYD6	DLEU7	GATM	KLRC2	DPYSL3
GABRB1	DBI	HTRA1	DCLK1	ALDH1L1	NPAS3	GRIN2A	EPHA3	CNTN2	CNTNAP2	CRMP1	DPYSL5	DPYSL3	GRM5	DUSP1	DLG2	DCX	DPYSL3	DPYSL3	NALF1	RET		GBX2	KCNIP3	PHLDB1	EPCAM	PDE4B	EPCAM	SLC24A2	QKI	PPFIBP1	PARVB	MOG	MOBP	PPFIBP2	UST	SIRT2	GALNT13	DLL1	GLTP	LHFPL3	ELAVL3
GFAP	DBX2	LUZP2	EDNRB	APOE	NWD1	HS3ST4	EPHA5	CPLX2	CRMP1	DAB1	EIF1B	EDIL3	HS6ST3	DYNLL2	DLX5	DDX5	EBF1	EBF1	NELL1	RYR3		GLUL	KLRC2	RAB33A	FA2H	PEX5L	FA2H	ST18	RIN2	PPP1R16B	PLEKHG3	MYRF	MOG	PPP1R16B		ST18	GAP43	DLL3	GM2A	LIMA1	EPHA7
GJA1	DCLK1	MFGE8	ENO1	ATP1A2	PALLD	KCNIP4	FABP5	CRMP1	DCX	DCX	ELAVL3	ELAVL2	KCNIP4	ELAVL3	DLX6	DLGAP4	ELAVL3	ELAVL3	NOS1AP	SHISA6		GNAI2	LHFPL3	RTKN	FBXO7	PEX5L	FBXO7	ST6GALNAC3	RNF144A	PRKCQ	PLLP	NFASC	MYRF	PRKCQ		TMEFF2	GLTP	DUSP26	GPR17	LINC00643	FOXP1
GLUD2	EDNRB	MGST1	FABP5	BCAN	PAQR8	KIRREL3	FTL	CUX2	DNER	DPYSL3	FNBP1L	ELAVL3	KCNMB2	ELMO1	DPF1	DLX1	EVL	EVL	NRG1	SLC5A7			LIMA1	SERINC5	FYN	PLP1	FYN	TMEFF2	SEMA5A	RIN2	PLP1	NINJ2	NINJ2	RASGEF1B		TMEM141	GNG3	EDNRB	GRIA2	LPPR1	FOXP2
GPM6B	ENHO	MSMO1	FABP7	DTNA	PARD3B	LINGO2	GPM6A	DMTN	DPYSL3	DYNLL1	FOXG1	EPHA4	LINGO2	EPHA5	EIF4A1	DLX2	FOXP1	FTL	PAPPA	SLIT2		GSTM1	LIMS2	SGK1	GAL3ST1	PLP1	GAL3ST1	UGT8	SEMA5B	SEMA5A	PLXNB3	NIPAL4	NIPAL4	RFFL		Tmem2	GPR17	EEF1A1	GRIA3	LRRC4C	GABRA5
GSTM1	FABP5	NDRG2	FADS2	FABP7	PHYHIPL	LMX1B	GRIA2	DOK5	ELAVL3	ELAVL3	FRMD4A	FGFR1	LRRTM4	EVL	ELAVL3	DLX5	FOXP2	GAD2	PLCH1	SLIT3			LMF1	SHISA4	GJC3	PRR5L	GLTP		SERINC5	SH3BP4	PRIMA1	ONECUT2	ONECUT2	RNF122		TNS3	GRIA2	EGFR	KCND2	LRRK2	GAD2
HSPB8	FABP7	NFIA	FAM181B	GFAP	PLCE1	LRRTM4	ID2	DPYSL3	EPHA7	EPHA5	GNG3	GABRA2	Meg3	FTL	ELMO1	DNAJB6	FTL	GAP43	PRPH	SRRM4		KIF1A	LPPR1	SIRT2	GLTP	PRR5L	GP1BB		SH3BP4	SH3RF1	PROM1	PLA2G4A	PLA2G4A	SEMA4D		TSPAN2	GRIA3	ENPP2	KHDRBS2	MEG3	GAP43
ID2	FAM181B	NFIB	FEZ1	GLUD2	PRDM16	MAML3	IGFBPL1	DYNC1I1	FEZ1	FABP5	GPM6A	GAP43	NALF1	GAD1	EVL	DPYSL3	GAD2	GDI1	PRUNE2	SYT17		LHX2	LRRN1	SLC1A1	GP1BB	QDPR	GPR17		SH3D19	SIRT2	RASGEF1B	PLEKHG3	PLEKHG3	SEMA5A		UGT8	KCND2	EPN2	LBH	MPZL1	GDA
ID3	FEZ1	NTRK2	FGFR3	HEPACAM	PTN	Meg3	INA	EFNA3	FTL	FEZF2	GPR85	GRIA2	NKAIN3	GAD2	FNBP1L	DYNC1I2	GAP43	GNG3	RBMS3	TNS1		LIX1	MAP1A	SNX22	GPR17	RNF220	GPR37L1		SH3RF1	SLC1A1	RNF122	PLLP	PLEKHH1	SIRT2			KHDRBS2	ETV5	LHFPL3	NXPH1	GNAL
IGFBP5	GABBR1	RAMP1	FJX1	NCAN	PTPRZ1	NALF1	ISLR2	ELAVL3	FXYD6	FTL	GRIA2	GRP	NRG3	GDI1	FOXP1	DYNLRB1	GNG3	GPM6A	RET	TSPAN18		MFGE8	MARCKSL1	SOX8	ITGB7	SLC24A2	ITPR2		SIRT2	SOX10	RNF220	PLP1	PLP1	SNX18			LHFPL3	G0S2	LIMS2	OLIG1	GNG3
KCNE5	GJA1	SERPINE2	GABRG1	PHYHIPL	RFX4	NAV3	ITM2B	ENC1	GAP43	GAP43	HS6ST2	ID2	NRXN3	GNG2	FOXP2	ELAVL3	IGFBPL1	IGFBPL1	SGCZ			MSMO1	MYT1	TMEFF2	ITPR2	SLC24A2	KANK1		SLC1A1	SOX6	RRAS2	PLXNB3	PLXNB3	SOX10			LIMS2	GM2A	LNX1	PCDH15	GNG7
MGST1	GLUD2	SLC1A2	GJA1	SLC4A4	RGMA	NEGR1	KIF21B	FABP3	GLRA2	GPM6A	ID2	IGFBPL1	NWD2	GSTM2	GAD1	FOXG1	INA	INA	SLC5A7			MT1G	NEU4	ZDHHC9	KANK1	ST18	LGI3		SOX6	ST18	SEMA4D	PRIMA1	PRIMA1	SPSB1			LNX1	HELT	LRP1B	PCDH20	GPR88
MMD2	GLUL	SLC1A4	GLUD2	SLC6A11	RGS20	NRG1	KIF5C	FKBP1B	GNG2	GPR85	ITPR1	ISLR2	NXPH1	H3-3A	GAD2	FTL	INPP5F	ISL1	SLIT3			PITX3	NME1		LGI3	ST18	LIMS2		SULF2	SULF2	SMAD7	RNF220	PRR5L	ST18			LRP1B	JAM3	LRRTM3	PCSK1N	GRIN2B
MSX2	GPM6A	SLC25A18	GLUL	TNC	SFXN5	NRG3	KLF7	GABRA5	GNG3	GRIA2	JAKMIP1	ITSN1	PAX2	IRF2BPL	GAP43	GABARAPL2	ISL1	ISLR2	SYT2			PTN	NXPH1		LIMS2	STMN4	LRRC42		TCF7L2	TCF7L2	SORBS3	SEC14L5	RFFL	TCF7L1			LRRTM3	KCND2	LSAMP	PDE4B	HPCA
NCAN	GPM6B	SLC39A12	GNG12	TRIM9	SLC1A2	NTNG1	MAP1B	GAP43	GPM6A	HECW1	KHDRBS2	KCNK1	PDZD2	LHX6	GNAL	GAD2	ISLR2	KIF5C	VIPR2			RASSF10	OLIG1		MAG	TMEFF2	MAG		TNR	TNR	SOX10	SMAD7	RNF220	TCF7L2			LSAMP	KCNIP3	MATN4	PDGFRA	IGFBPL1
NOG	GRM5	SLC3A2	GPM6A	ABCA1	SLC1A3	OPCML	MAP2	GAS7	GPR85	ID2	KIAA1549L	KCNQ3	RBFOX1	MAGED1	GNG2	GDI1	KIF5C	L1CAM				SLCO1C1	OLIG2		MAP1B	TUBB4A	MAP6D1		TNS3	TNS3	ST18	SORBS3	SEC14L5	TFEB			LY6H	LHFPL3	MDGA2	PHLDA1	IGSF3
NTSR2	GSTM1	SLC4A4	GPM6B	ADAMTS9	SLC4A4	OTOF	MFAP4	GNG3	GRIA2	IER5	KIF5C	KCTD4	RYR3	MAP1B	GNG3	GNG2	LSAMP	LY6H				SPARCL1	OMG		MAP6D1		MATN4		UST	UGT8	TCF7L2	ST18	ST18	TMEM108			LYPD1	LRP1B	MFSD2A	PLAT	INA
PHGDH	HEPACAM	SLC7A11	GRM3	ADCYAP1R1	SLC6A11	PDE11A	MLLT11	GOLGA7B	HECW1	IFNGR2	LY6H	KIF5C	SGCD	MAPK10	GPR88	H3-3A	LY6H	MAGED1				TMEM14B	OPCML		MATN4		MBP		WIPF1	UST	TFEB	SYTL2	SYNJ2	TMEM163			MATN4	LRRN1	MMP15	PLLP	INPP5F
PLA2G3	HES5	TIMP3	GRM5	ARHGEF40	SPARCL1	PTPRD	MYT1L	GPR85	IGSF3	IGFBPL1	MACROD2	LMO1	SGCZ	MAPT	GRM5	MAGED1	MAP1B	MAP1B				ZEB2	P2RX7		MBP		MYCL		ZDHHC14	WIPF1	TNS3	TNNI1	SYTL2	TNR			MMP16	LRRTM3	MMP16	SCG3	ISL1
PRDX6	HMGCS1	TRIL	GSTM1	ATP13A4	TCF7L1	RBFOX1	NAV1	GRIN2B	INA	IGSF3	MAP1B	LMO7	SLC6A5	MKRN1	INA	MIEN1	MAPT	MAPT					PHLDA1		MYCL		MYRF		ZNF804A	ZDHHC14	TPPP	TPPP	TFEB	TNS3			NAP1L5	MAP3K1	NAP1L5	SCN1A	ISLR2
PRKAG2	HTRA1	TTYH1	HES5	ATP1B2	TNC	RBMS3	NDUFV3	HECW1	ISLR2	INA	MAPT	LY6H	Snhg11	MLLT11	ISL1	MLLT11	MEIS2	MEIS2					PHLDB1		MYRF		NCAM2				TSPAN2	TSPAN15	TMEFF2	UGT8			NCALD	MMP15	NCALD	SCRG1	KCTD13
RCN2	ID2	VCAM1	HSDL2	BMPR1B	TRIM9	Rmst	NEUROD1	HS6ST2	KIF5C	ISLR2	MARCKSL1	MAP1B	STAC	NAP1L5	ISLR2	MPPED2	MLLT11	MLLT11					PID1		NEU4		NEU4				UGT8	TSPAN2	TSPAN2	UST			NELL2	NAP1L5	NKX2-2	SEMA5A	KIF5C
SHISA8	IGFBP2		HTRA1	BTG2	TSPAN7	Snhg11	NEUROD2	JAKMIP1	KIFAP3	ITM2B	MEF2C	MAPT	SYT1	NCAM1	KIF26A	NCAM1	NAP1L5	NAP1L5					RAB33A		NFASC		NFASC					UGT8	UGT8				NPAS1	NCALD	NLGN3	SLC1A1	LMO4
SLC4A4	LDHB		ID3	CDC42EP4	TTYH1	SOX5	NEUROD6	KCTD13	LY6H	JAKMIP1	MIF	MARCKSL1	TENM2	NDUFA8	LMO3	NREP	NEFL	NDN					RTKN		NKX2-2		NFKBIB					YPEL2	YPEL2				NSG1	NPAS3	NPAS1	SLC35F1	LY6H
SOCS3	LUZP2		IGFBP2	CLU		SPOCK1	NFIA	KIF5C	MAP1B	JPH4	MLLT11	MLLT11	UNC13C	NLK	LMO4	NRXN3	NRXN3	NEFL					SCD		OPCML		NKX2-2										NXPH1	NPTX2	NXPH1	SNAP25	MAP1B
SPARCL1	LXN		LDHB	CTNNA3		TENM2	NFIB	L1CAM	MAPT	KCNQ3	MN1	NEUROD1	ZMAT4	NPY	LYPD1	NSG1	NSG1	NRXN2					SERINC5		PAK4		OPCML										OLIG1	NXPH1	OLIG1	SNTG1	MAPT
TMEM47	MFGE8		LFNG	DOK5		TSHZ3	NHLH2	LRFN5	MLLT11	LRFN5	MPPED1	NEUROD2	ZNF385B	NREP	MAP1B	NUDT4	PAFAH1B3	NRXN3					SGK1		PIM3		PAK4										OLIG2	OLIG1	OLIG2	SPRY4	MEIS2
TNC	MLC1		LUZP2	EZR		UNC5D	NKAIN3	MAP1B	MYT1L	MAP1B	MYT1L	NEUROD6		NRXN2	MAPK10	PAFAH1B3	PCSK1N	NSG1					SHISA4		PLLP		PHLDB1										OMG	OLIG2	OMG	TAOK3	MGAT4C
TSC22D4	MMD2		LXN	F3		ZFHX3	NREP	MAPT	NCAM1	MLLT11	NBEA	NFIA		NRXN3	MAPT	PAK3	PGRMC1	PAFAH1B3					SIRT2		PLP1		PIM3										OPCML	OSTF1	OPCML	THY1	MLLT11
TST	MSMO1		MFGE8	FADS2			NRN1	MARCKSL1	NELL2	MPPED1	NCAM1	NFIB		NSG1	MEIS2	PFN2	PLK2	PCSK1N					SLC1A1		PLXNB3		PLLP										OSTF1	PCDH11Y	OSTF1	TM4SF1	MYT1L
ZNF423	MT1G		MGST1	FGFBP3			NRXN1	MEF2C	NEUROD2	MYT1L	NEUROD2	NFIX		NUDT4	MLLT11	POU3F4	PNMA8B	PGRMC1					SNX22		PPP1R16B		PLP1										PCDH11Y	PCDH15	PCDH11Y	TSPAN13	NPAS4
	MT-ATP6		MLC1	FOS			NSG1	MLIP	NR2F2	NEUROD2	NEUROD6	NHLH2		NXPH1	MN1	PPDPF	POU3F1	PLK2					SOX8		PRKCQ		PLXNB3										PCDH15	PDGFRA	PCDH15	UCHL1	NSG1
	MT-CO3		MMD2	FOSB			NSG2	MLLT11	NRXN1	NEUROD6	NFIX	NR4A3		PAFAH1B3	MPPED2	PRDX2	PTMS	POU3F1					THY1		PTPRE		PPP1R16B										PCP4L1	PID1	PCSK1N	CSPG4	NSG2
	MT-CYB		MSMO1	GPM6B			OLFM1	MPPED1	NSG1	NFIA	NME1	NREP		PFN2	NRXN3	PTMS	RBFOX1	PTMS					TMEFF2		PTPRO		PRKCQ										PCSK1N	PIK3R1	PDGFRA	MYT1	PAK6
	MT-ND1		MT1G	GRM3			PCDH9	MYT1L	NSG2	NFIB	NREP	NRP1		POU3F4	NSG1	PTOV1	RBFOX2	RAB3A					TRAF4		PXDC1		PTPRE										PDGFRA	PLLP	PHLDA1	PDGFRA	PCP4L1
	MT-ND4		MYO6	GSTM1			PCP4L1	NDRG1	NTM	NKAIN3	NSG1	NSG1		PPDPF	NSG2	RBFOX2	RGS2	RAB3C					TUBB4A		RAB33A		PXDC1										PID1	PPP1R14B	PID1		PLCXD3
	NCAN		NCAN	ID3			PLXNA4	NECAB1	OLFM1	NREP	NSG2	NSG2		PRDX2	PAFAH1B3	RND3	ROBO1	RBFOX2					UGT8		RASGEF1B		RAB33A										PLLP	PPP1R14C	PIK3R1		PLK2
	NDRG2		NDRG2	JUN			PPP1R14A	NEUROD2	PAFAH1B3	NRXN1	OPCML	NTRK3		PRMT2	PHACTR1	RTN1	RTN1	RGS2					WSCD1		RND2		RASGEF1B										PLPP4	PPP1R16B	PLLP		PNMA8B
	NRXN1		NPAS3	JUNB			PPP2R2B	NEUROD6	PCDH9	NSG1	PLXNA4	NUAK1		RBFOX2	PID1	RUFY3	RUNX1T1	RTN1					ZDHHC9		S100A1		RND2										PLPPR1	PTPRE	PLPP4		PPP1R1B
	PEA15		NRARP	LCAT			PRDX2	NRGN	PCSK1N	NUAK1	POU3F1	OLFM1		RBM18	PLCXD3	RUNX1T1	SHANK1	RUFY3					ZEB2		S100A13		S100A1										PLPPR5	PTPRZ1	PLPPR1		PPP3CA
	PHGDH		PEA15	LXN			RAB3A	NSG1	PLXNA4	PCDH9	POU3F3	OPCML		RTN1	PLK2	SFTA3	SLC32A1	RUNX1T1							S100B		S100A13										PPP1R14C	QKI	PLPPR5		PRKAR2B
	PHYHIPL		PHGDH	NHSL1			RBFOX2	NWD2	PPP1R14C	PPP1R14C	PPFIA2	PCDH8		RUFY3	PNMA8B	SMARCE1	SMARCA2	SCN3A							SAPCD1		S100B										PRKCQ	QPCT	PPP1R14C		RAB3A
	PLA2G7		PHYHIPL	NOG			RBFOX3	PLK2	PTPRD	PPP2R2B	RAB3A	PLPPR1		RUNX1T1	PPP3CA	SOX11	SNRPN	SIX3							SEMA5A		SCRG1										PTPRE	RAP1GAP	PPP1R16B		RAB3C
	PLPP3		PLA2G7	NPAS3			RND2	POU3F1	RAB3A	RAB3A	RBFOX1	PPP2R2B		SCG5	PTMS	SOX4	STMN1	SLC32A1							SGK1		SEMA5A										QPCT	RASL11A	PRKCQ		RARB
	PMM1		PLPP3	NTRK2			RTN1	PPFIA2	RBFOX2	RABGAP1L	RBFOX2	RAB3A		SFTA3	RARB	SP9	STMN2	SNRPN							SH3BP4		SGK1										RESP18	REV3L	PTPRE		RBFOX2
	PON2		PTN	PAQR8			RUFY3	PRKAR1B	REEP1	RBFOX1	ROBO2	RASGEF1B		SLC32A1	RBFOX2	SSBP2	STMN3	SOX11							SH3GL3		SH3BP4										RLBP1	RGCC	QPCT		REM2
	PTN		PTPRZ1	PHGDH			RWDD3	PSD	RTN1	RBFOX2	RTN1	RBFOX1		SLC6A1	RGS17	STMN1	STMN4	STMN1							SIRT2		SH3GL3										RPRM	RLBP1	RASL11A		RGS2
	PTPRZ1		QKI	PLPP3			SBK1	RAB3A	SERF1A	RTN1	RUNX1T1	RBFOX2		SNRPN	RUNX1T1	STMN2	SYBU	STMN2							SLC1A1		SIRT2										S100A1	RPRM	RESP18		RTN1
	RAMP1		RAMP1	PTN			SERPINI1	RAC3	SERP2	RUNX1T1	SATB2	RGS6		SOX11	RXRG	STMN3	SYT5	STMN3							SLC44A1		SLC1A1										S100A13	SALL3	RGCC		RUNX1T1
	RCN2		RCN2	RGMA			SLC17A6	RALYL	SH3BP5	SERPINI1	SERF1A	RND2		SOX6	SIX3	TAGLN3	THSD7A	STMN4							SLC5A7		SLC44A1										SAPCD2	SAPCD2	RLBP1		RXRG
	SCD		SCD	SCG3			SORBS2	RBFOX1	SLC1A2	SEZ6	SERP2	RNF182		SP9	SLC32A1	TCF12	TLE4	SYT1							SNX30		SLC5A7										SCN3A	SCRG1	RPRM		SHTN1
	SCG3		SERPINE2	SFXN5			SOX11	RBFOX3	SNCB	SH3GL2	SHTN1	RTN1		SSBP2	SNRPN	TOP2B	TSHZ2	TAGLN3							SOX10		SNX30										SCRG1	SERPINE2	S100A1		SLC32A1
	SERPINE2		SLC1A2	SLCO1C1			SOX4	SATB2	SNRPN	SNAP25	SOBP	SEMA3C		STMN1	SOCS2	TPGS2	TSPAN13	TMSB10							SV2A		SOX10										SH3GL3	SLC25A5	S100A13		SNRPN
	SLC15A2		SLC1A3	SOX9			SRRM4	SERP2	SOX11	SOX11	SOX4	SH3KBP1		STMN2	SP9	TRAPPC2L	TSPAN7	TSHZ2							TMEFF2		SOX8										SNAP25	SMOC1	SAPCD2		SOCS2
	SLC1A2		SLC25A18	TRIL			SSTR2	SHANK1	STMN1	SOX4	STMN1	SNCA		STMN3	STMN1	TSG101	TUBA1A	TTC3							TMEM108		SPSB1										SOX10	SOX10	SCRG1		STMN2
	SLC1A3		SLC27A1				STMN1	SLA	STMN2	SOX5	STMN2	SOX11		SYT1	STMN2	TUBA1A	TUBB	TUBA1A							TMEM163		STRN										SOX6	SOX6	SEMA5A		STMN3
	SLC25A18		SLC4A4				STMN2	SLC17A6	STMN3	STMN1	STMN3	STMN1		TOP2B	STMN3	TUBB2B	TUBB2A	TUBB							TMEM88B		TCF7L2										SOX8	SOX8	SERPINE2		STMN4
	SLC27A1		SLC6A1				STMN3	SNCA	STMN4	STMN2	STMN4	STMN2		TPGS2	STMN4	TUBB3	TUBB2B	TUBB2A							TNR		TFEB										SPCS3	SOX9	SH3GL3		SYNGR3
	SLC4A4		SLC6A11				SYT4	SNCB	STX7	STMN3	SYT4	STMN3		TRIM13	SYT1	UBA1	TUBB3	TUBB2B							TNS3		TMEM108										STMN3	SPON1	SHC4		SYNPR
	SLC6A1		SLC7A10				TAGLN3	STMN1	SYT4	SYT4	TENM2	SYT4		TUBA1A	SYT5	UBB	UBB	TUBB3							TUBA1A		TMEM163										STMN4	SULF2	SLC1A1		SYT1
	SLC6A11		SLC9A3R1				TBR1	STMN2	TAGLN3	TAGLN3	THRA	TAGLN3		TUBB2A	SYT6	UBQLN2	UCHL1	TUBB4A							TUBB4A		TNR										SULF2	TIMP4	SOX10		SYT5
	SLC7A10		SPARCL1				TCF4	STMN3	TBR1	TBR1	TSC22D1	TCF4		TUBB2B	TUBA1A	VTA1	VCAN	UBB							UGT8		TNS3										SYT16	TMCC3	SOX6		SYT6
	SPARCL1		SYT11				THRA	STMN4	THRA	THRA	TSPAN13	THRA		TUBB3	TUBB	WBP1	VSTM2A	UCHL1							UST		TUBB4A										TACC2	TPM1	SOX8		TENM2
	SPCS3		TIMP3				TMSB4Y	SYT1	TSPAN13	TMSB4Y	TTC28	TMSB4Y		UBB	TUBB2A		XPR1	VCAN							WASF1		UGT8										TCEAL5	TRAF4	SPCS3		TUBA1A
	SYT11		TLCD1				TTC28	SYT4	TUBA1A	TNIK	TTC3	TTC3		ZNF428	TUBB2B		ZCCHC18	XPR1							ZNF365		UST										TMEM178A	TRIB2	SULF2		TUBB2A
	TLCD1		TMBIM6				TTC3	SYT5	TUBB	TTC28	TUBA1A	TUBA1A			TUBB3		ZFHX3	ZFHX3							ZNF488		WASF1										TMEM255B	TRIL	TACC2		TUBB2B
	TMEM100		TMEM229A				TUBA1A	TRPC4	TUBB2A	TUBA1A	TUBB2B	TUBB2B			UCHL1		ZFHX4	ZFHX4									ZNF365										TNR	TSPAN12	TGFA		TUBB3
	TRIL		TNC				TUBB	TUBA1A	TUBB2B	TUBB	TUBB3	TUBB3			ZCCHC18		ZNF428										ZNF488										TPM1	UGDH	TNR		UCHL1
	TRIM9		TRIL				TUBB2B	TUBB2B	TUBB3	TUBB2B	UBE2QL1	UCHL1			ZFHX3		ZNF503																				UGDH	WSCD1	TPM1		ZCCHC18
	TSC22D4		TRIM9				TUBB3	TUBB3	UBB	TUBB3	UCHL1	XPR1			ZNF503																						ZDHHC2	XYLT1	UGDH
	TSPAN7		TSC22D4				UCHL1	ZBTB18	UCHL1	WNT7B	ZBTB18	ZBTB18																										YBX1	ZDHHC2
	TST		TSPAN7				VAT1			ZBTB18		ZBTB20																										ZEB1
	TTYH1		TST				ZBTB18			ZEB2		ZEB2																										ZFP36L1
	VCAM1		TTYH1							ZNRF2		ZNF385B
			VCAM1
